# Supplementary material for: Interpenetration Phenomena via Anion Template Effects in Fe(II) and Co(II) Coordination Networks with a Bis-(1,2,4-triazole) Ligand
Source: Polymers (Basel). 2023 Aug 3;15(15):3286. doi: 10.3390/polym15153286 (PMC10422438; doi:10.3390/polym15153286)
Supplement: Supplementary file 1 [file polymers-15-03286-s001.zip]

Archive with 1 entries (1 files):
- polymers-2525699-supplementary.pdf
